# Supplementary material for: Identification of Ramie Genes in Response to Pratylenchus coffeae Infection Challenge by Digital Gene Expression Analysis
Source: Int J Mol Sci. 2015 Sep 11;16(9):21989–2007. doi: 10.3390/ijms160921989 (PMC4613293; doi:10.3390/ijms160921989)
Supplement: Supplementary file 1 [file ijms-16-21989-s001.zip]

Archive with 3 entries (2 files):
- ijms-90123-Supplementary Information/
- ijms-90123-Supplementary Information/ijms-90123-Supplementary Information.pdf
- ijms-90123-Supplementary Information/ijms-90123-Table S3.xls
