# Supplementary material for: Identification of Ramie Genes in Response to Pratylenchus coffeae Infection Challenge by Digital Gene Expression Analysis
Source: Int J Mol Sci. 2015 Sep 11;16(9):21989–2007. doi: 10.3390/ijms160921989 (PMC4613293; doi:10.3390/ijms160921989)
Supplement: Supplementary file 1 [file ijms-16-21989-s001.zip › ijms-90123-Supplementary Information/ijms-90123-Table S3.xls]

## Sheet: ch_vs_ck.annotation
Table S3 Differentially expressed genes (DEGs) induced by Pratylenchus coffeae in ramie.
Unigene ID	CH	CK	Chi	Q_value	log2(A/B)	regulated	COG_class_annotation	GO_annotation	Swissprot_annotation	nr_annotation
Unigene4169	41	0	0	0	15.3233	up	--	--	--	hypothetical protein E5Q_03044 [Mixia osmundae IAM 14324]
Unigene26831	32	0	0	0	14.9658	up	#VALUE!	--	--	hypothetical protein PHYSODRAFT_290680 [Phytophthora sojae]
Unigene37351	27	0	0	0	14.7207	up
Unigene5613	25	0	1e-06	0.00020721	14.6096	up
Unigene7059	24	0	1e-06	0.00020721	14.5507	up
Unigene5469	74	1	0	0	6.20945	up	Function unknown	--	--	PREDICTED: ser/Thr-rich protein T10 in DGCR region-like [Fragaria vesca subsp. vesca]
Unigene2553	93	2	0	0	5.53916	up	--	--	--	hypothetical protein TRAVEDRAFT_41103 [Trametes versicolor FP-101664 SS1]
Unigene40713	37	1	0	0	5.20945	up
Unigene38554	22	1	1.7e-05	0.00263731	4.45943	up	--	--	--	hypothetical protein TSTA_040370 [Talaromyces stipitatus ATCC 10500]
Unigene47	21	1	2.9e-05	0.00421225	4.39232	up	--	Molecular Function: ubiquitin-protein ligase activity (GO:0004842);; Molecular Function: protein binding (GO:0005515);; Biological Process: response to water deprivation (GO:0009414);; Biological Process: protein autoubiquitination (GO:0051865);;	E3 ubiquitin protein ligase DRIP1 OS=Arabidopsis thaliana GN=DRIP1 PE=1 SV=2	hypothetical protein PRUPE_ppa026588mg [Prunus persica]
Unigene24997	19	1	7.9e-05	0.0099823	4.24793	up	--	Cellular Component: plasma membrane (GO:0005886);; Cellular Component: anchored to membrane (GO:0031225);;	Arabinogalactan peptide 23 OS=Arabidopsis thaliana GN=AGP23 PE=3 SV=2	arabinogalactan protein 23 [Arabidopsis thaliana]
Unigene38318	19	1	7.9e-05	0.0099823	4.24793	up
Unigene24098	115	8	0	0	3.84549	up	--	--	--	Cell wall-associated hydrolase, partial [Medicago truncatula]
Unigene9043	131	10	0	0	3.71149	up	--	Biological Process: respiratory burst involved in defense response (GO:0002679);; Molecular Function: DNA binding (GO:0003677);; Molecular Function: sequence-specific DNA binding transcription factor activity (GO:0003700);; Molecular Function: protein binding (GO:0005515);; Cellular Component: nucleus (GO:0005634);; Cellular Component: nucleolus (GO:0005730);; Cellular Component: plasma membrane …	Ethylene-responsive transcription factor ERF071 OS=Arabidopsis thaliana GN=ERF071 PE=2 SV=1	PREDICTED: uncharacterized protein LOC100252208 [Vitis vinifera]
Unigene9498	39	3	0	0	3.70044	up	General function prediction only	Molecular Function: DNA binding (GO:0003677);; Molecular Function: sequence-specific DNA binding transcription factor activity (GO:0003700);; Molecular Function: acid phosphatase activity (GO:0003993);; Molecular Function: protein serine/threonine phosphatase activity (GO:0004722);; Cellular Component: extracellular region (GO:0005576);; Cellular Component: nucleus (GO:0005634);; Cellular Compone…	Purple acid phosphatase 17 OS=Arabidopsis thaliana GN=PAP17 PE=2 SV=1	hypothetical protein PRUPE_ppa008418mg [Prunus persica]
Unigene9323	38	3	0	0	3.66297	up	--	Biological Process: defense response to insect (GO:0002213);; Molecular Function: serine-type endopeptidase inhibitor activity (GO:0004867);; Cellular Component: extracellular region (GO:0005576);; Biological Process: response to stress (GO:0006950);; Biological Process: response to wounding (GO:0009611);; Biological Process: defense response to fungus (GO:0050832);;	Protease inhibitor HPI OS=Hevea brasiliensis GN=PI1 PE=1 SV=2	Proteinase inhibitor, putative [Ricinus communis]
Unigene2183	25	2	1.5e-05	0.00237048	3.64386	up	Posttranslational modification, protein turnover, chaperones	Cellular Component: cytosol (GO:0005829);; Biological Process: protein folding (GO:0006457);; Biological Process: hyperosmotic response (GO:0006972);; Biological Process: response to heat (GO:0009408);; Biological Process: response to high light intensity (GO:0009644);; Biological Process: heat acclimation (GO:0010286);; Biological Process: response to endoplasmic reticulum stress (GO:0034976);; …	17.9 kDa class II heat shock protein OS=Glycine max GN=HSP17.9-D PE=3 SV=1	predicted protein [Populus trichocarpa]
Unigene9042	148	12	0	0	3.62449	up	--	Biological Process: response to stress (GO:0006950);; Biological Process: cellular process (GO:0009987);; Biological Process: response to decreased oxygen levels (GO:0036293);; Biological Process: cellular response to chemical stimulus (GO:0070887);;	Ethylene-responsive transcription factor ERF071 OS=Arabidopsis thaliana GN=ERF071 PE=2 SV=1	ethylene-responsive-element-binding factor 4 [Petunia x hybrida]
Unigene5928	24	2	2.4e-05	0.00358259	3.58496	up	--	--	--	Cytochrome P450 likeTBP [Medicago truncatula]
Unigene24306	36	3	0	0	3.58496	up	--	--	--	Cell wall-associated hydrolase [Medicago truncatula]
Unigene3204	23	2	3.9e-05	0.00551603	3.52356	up	Posttranslational modification, protein turnover, chaperones	Molecular Function: protease binding (GO:0002020);; Molecular Function: ATP binding (GO:0005524);; Cellular Component: cell wall (GO:0005618);; Cellular Component: mitochondrion (GO:0005739);; Cellular Component: vacuolar membrane (GO:0005774);; Cellular Component: endoplasmic reticulum (GO:0005783);; Cellular Component: Golgi apparatus (GO:0005794);; Cellular Component: plasma membrane (GO:00058…	Heat shock cognate 70 kDa protein 1 OS=Solanum lycopersicum GN=HSC-I PE=2 SV=1	70 kD heatshockprotein [Medicago sativa]
Unigene5508	23	2	3.9e-05	0.00551603	3.52356	up	--	--	--	Mitochondrial protein, putative [Medicago truncatula]
Unigene19849	230	21	0	0	3.45317	up	--	Molecular Function: magnesium ion binding (GO:0000287);; Biological Process: response to hypoxia (GO:0001666);; Molecular Function: pyruvate decarboxylase activity (GO:0004737);; Biological Process: defense response (GO:0006952);; Biological Process: metabolic process (GO:0008152);; Cellular Component: plastid (GO:0009536);; Cellular Component: membrane (GO:0016020);; Molecular Function: thiamine…	Pyruvate decarboxylase isozyme 2 (Fragment) OS=Pisum sativum GN=PDC2 PE=2 SV=1	RecName: Full=Pyruvate decarboxylase isozyme 2; Short=PDC
Unigene24097	108	10	0	0	3.43296	up	--	--	--	ORF124 [Pinus koraiensis]
Unigene3206	29	3	7e-06	0.00117517	3.27302	up	Posttranslational modification, protein turnover, chaperones	Cellular Component: Prp19 complex (GO:0000974);; Molecular Function: protease binding (GO:0002020);; Molecular Function: receptor activity (GO:0004872);; Molecular Function: KDEL sequence binding (GO:0005046);; Molecular Function: receptor binding (GO:0005102);; Molecular Function: ATP binding (GO:0005524);; Cellular Component: cell wall (GO:0005618);; Cellular Component: spliceosomal complex (GO…	Probable mediator of RNA polymerase II transcription subunit 37c OS=Arabidopsis thaliana GN=MED37C PE=1 SV=1	heat shock protein 70, partial [Nicotiana attenuata]
Unigene20836	1777	188	0	0	3.24064	up	--	Molecular Function: endonuclease activity (GO:0004519);;	--	uncharacterized protein LOC100803853 [Glycine max]
Unigene9997	66	7	0	0	3.23704	up	--	Molecular Function: oxidoreductase activity, acting on single donors with incorporation of molecular oxygen, incorporation of two atoms of oxygen (GO:0016702);;	--	PREDICTED: probable 2-aminoethanethiol dioxygenase-like [Fragaria vesca subsp. vesca]
Unigene22064	149	16	0	0	3.21917	up	--	Cellular Component: integral to membrane (GO:0016021);;	--	PREDICTED: uncharacterized protein LOC100267335 [Vitis vinifera]
Unigene22772	1207	150	0	0	3.00839	up	--	Cellular Component: mitochondrion (GO:0005739);;	--	hypothetical protein MTR_5g051000 [Medicago truncatula]
Unigene9023	24	3	7.8e-05	0.00991939	3	up	General function prediction only	Cellular Component: cytoplasm (GO:0005737);; Biological Process: iron ion transport (GO:0006826);; Biological Process: toxin catabolic process (GO:0009407);; Biological Process: response to water deprivation (GO:0009414);; Biological Process: response to wounding (GO:0009611);; Biological Process: ethylene biosynthetic process (GO:0009693);; Biological Process: response to abscisic acid stimulus …	Codeine O-demethylase OS=Papaver somniferum GN=CODM PE=1 SV=1	predicted protein [Populus trichocarpa]
Unigene22302	38	5	1e-06	0.00020721	2.926	up	--	--	--	hypothetical protein SORBIDRAFT_05g016450 [Sorghum bicolor]
Unigene10497	42	6	0	0	2.80735	up	General function prediction only	Molecular Function: iron ion binding (GO:0005506);; Biological Process: vacuole organization (GO:0007033);; Biological Process: response to wounding (GO:0009611);; Biological Process: response to abiotic stimulus (GO:0009628);; Biological Process: response to jasmonic acid stimulus (GO:0009753);; Biological Process: proanthocyanidin biosynthetic process (GO:0010023);; Biological Process: organ se…	Protein SRG1 OS=Arabidopsis thaliana GN=SRG1 PE=2 SV=1	PREDICTED: protein SRG1-like [Fragaria vesca subsp. vesca]
Unigene7994	49	7	0	0	2.80735	up
Unigene13732	48	7	0	0	2.77761	up	--	Molecular Function: catechol oxidase activity (GO:0004097);; Molecular Function: copper ion binding (GO:0005507);; Cellular Component: vacuolar lumen (GO:0005775);; Cellular Component: chloroplast (GO:0009507);; Cellular Component: thylakoid (GO:0009579);; Molecular Function: aureusidin synthase activity (GO:0033793);; Biological Process: pigment biosynthetic process (GO:0046148);; Molecular Func…	Polyphenol oxidase, chloroplastic OS=Malus domestica PE=2 SV=1	polyphenoloxidase [Camellia nitidissima]
Unigene20075	128	19	0	0	2.75207	up	--	--	Uncharacterized protein ORF91 OS=Phalaenopsis aphrodite subsp. formosana PE=4 SV=1	Mitochondrial protein, putative [Medicago truncatula]
Unigene7746	60	9	0	0	2.73697	up	--	Biological Process: ossification (GO:0001503);; Molecular Function: endopeptidase activity (GO:0004175);; Molecular Function: inorganic diphosphatase activity (GO:0004427);; Cellular Component: nucleus (GO:0005634);; Cellular Component: integral to plasma membrane (GO:0005887);; Biological Process: phospholipid metabolic process (GO:0006644);; Biological Process: cellular response to phosphate st…	Inorganic pyrophosphatase 1 OS=Arabidopsis thaliana GN=PS2 PE=1 SV=1	hypothetical protein PRUPE_ppa009904mg [Prunus persica]
Unigene17589	44	7	0	0	2.65208	up		--	--	hypothetical protein PRUPE_ppa023736mg [Prunus persica]
Unigene8914	31	5	2.4e-05	0.00358259	2.63227	up	--	Biological Process: negative regulation of transcription from RNA polymerase II promoter (GO:0000122);; Cellular Component: ruffle (GO:0001726);; Biological Process: epithelial to mesenchymal transition (GO:0001837);; Molecular Function: calcium ion binding (GO:0005509);; Cellular Component: extracellular region (GO:0005576);; Cellular Component: nucleus (GO:0005634);; Biological Process: regulat…	--	--
Unigene3451	37	6	4e-06	0.000703407	2.62449	up	--	Biological Process: cellular biosynthetic process (GO:0044249);; Biological Process: response to stimulus (GO:0050896);;	--	hypothetical protein PRUPE_ppa011493mg [Prunus persica]
Unigene13045	36	6	6e-06	0.00103064	2.58496	up	--	Molecular Function: calcium ion binding (GO:0005509);; Cellular Component: nucleus (GO:0005634);; Biological Process: response to cold (GO:0009409);;	Uncharacterized calcium-binding protein At1g02270 OS=Arabidopsis thaliana GN=At1g02270 PE=2 SV=2	hypothetical protein PRUPE_ppa005781mg [Prunus persica]
Unigene15526	54	9	0	0	2.58496	up	--	Biological Process: anaerobic respiration (GO:0009061);; Biological Process: determination of bilateral symmetry (GO:0009855);; Biological Process: polarity specification of adaxial/abaxial axis (GO:0009944);; Biological Process: meristem initiation (GO:0010014);; Biological Process: regulation of meristem growth (GO:0010075);;	--	hypothetical protein SORBIDRAFT_04g031700 [Sorghum bicolor]
Unigene2589	41	7	2e-06	0.000383573	2.5502	up	--	Biological Process: defense response to insect (GO:0002213);; Molecular Function: serine-type endopeptidase inhibitor activity (GO:0004867);; Cellular Component: extracellular region (GO:0005576);; Biological Process: response to wounding (GO:0009611);; Biological Process: defense response to fungus (GO:0050832);;	Proteinase inhibitor OS=Linum usitatissimum PE=1 SV=1	hypothetical protein CARUB_v10027471mg [Capsella rubella]
Unigene10091	29	5	6e-05	0.00783198	2.53605	up	Posttranslational modification, protein turnover, chaperones	Biological Process: protein folding (GO:0006457);; Molecular Function: ion binding (GO:0043167);; Cellular Component: intracellular membrane-bounded organelle (GO:0043231);; Cellular Component: cytoplasmic part (GO:0044444);;	Chaperone protein dnaJ 11, chloroplastic OS=Arabidopsis thaliana GN=ATJ11 PE=1 SV=2	chaperone protein DNAj, putative [Ricinus communis]
Unigene7993	156	27	0	0	2.53051	up
Unigene6105	34	6	1.6e-05	0.00250844	2.5025	up	--	--	--	unnamed protein product [Vitis vinifera]
Unigene13781	577	103	0	0	2.48593	up	Energy production and conversion	Biological Process: response to hypoxia (GO:0001666);; Molecular Function: alcohol dehydrogenase (NAD) activity (GO:0004022);; Cellular Component: cytosol (GO:0005829);; Cellular Component: plasma membrane (GO:0005886);; Molecular Function: zinc ion binding (GO:0008270);; Biological Process: response to salt stress (GO:0009651);; Biological Process: response to cadmium ion (GO:0046686);; Biologic…	Alcohol dehydrogenase 1 OS=Pisum sativum PE=1 SV=1	PREDICTED: alcohol dehydrogenase 1-like [Glycine max]
Unigene12002	37	7	1.1e-05	0.00179088	2.4021	up	--	Molecular Function: protein binding (GO:0005515);; Biological Process: transcription, DNA-dependent (GO:0006351);; Biological Process: RNA processing (GO:0006396);; Biological Process: transport (GO:0006810);; Biological Process: organelle organization (GO:0006996);; Biological Process: cellular component assembly (GO:0022607);; Biological Process: actin filament-based process (GO:0030029);; Biol…	--	PREDICTED: uncharacterized protein LOC101299862 [Fragaria vesca subsp. vesca]
Unigene17711	37	7	1.1e-05	0.00179088	2.4021	up	--	Cellular Component: nucleus (GO:0005634);; Biological Process: phosphate ion transport (GO:0006817);; Biological Process: galactolipid biosynthetic process (GO:0019375);; Biological Process: negative regulation of transcription, DNA-dependent (GO:0045892);; Biological Process: cellular response to cold (GO:0070417);; Biological Process: positive regulation of cellular response to phosphate starva…	SPX domain-containing protein 3 OS=Arabidopsis thaliana GN=SPX3 PE=2 SV=1	PREDICTED: SPX domain-containing protein 3-like [Glycine max]
Unigene16656	37	7	1.1e-05	0.00179088	2.4021	up	--	--	--	hypothetical protein TSTA_040370 [Talaromyces stipitatus ATCC 10500]
Unigene12003	47	9	1e-06	0.00020721	2.38466	up	--	--	--	hypothetical protein PRUPE_ppa011274mg [Prunus persica]
Unigene24790	47	9	1e-06	0.00020721	2.38466	up
Unigene34887	36	7	1.7e-05	0.00263731	2.36257	up	--	Cellular Component: mitochondrion (GO:0005739);; Cellular Component: cytoplasmic membrane-bounded vesicle (GO:0016023);;	--	PREDICTED: uncharacterized protein LOC100785946 [Glycine max]
Unigene16054	36	7	1.7e-05	0.00263731	2.36257	up	--	--	--	conserved hypothetical protein [Ricinus communis]
Unigene10092	49	10	1e-06	0.00020721	2.29278	up	--	--	--	hypothetical protein PRUPE_ppa018802mg, partial [Prunus persica]
Unigene19201	94	20	0	0	2.23266	up	--	Biological Process: response to reactive oxygen species (GO:0000302);; Molecular Function: protein binding (GO:0005515);; Cellular Component: mitochondrion (GO:0005739);; Biological Process: catabolic process (GO:0009056);; Biological Process: response to salt stress (GO:0009651);; Biological Process: hormone-mediated signaling pathway (GO:0009755);; Biological Process: response to inorganic subs…	Probable inactive poly [ADP-ribose] polymerase SRO5 OS=Arabidopsis thaliana GN=SRO5 PE=1 SV=1	hypothetical protein PRUPE_ppa007712mg [Prunus persica]
Unigene24657	72	16	0	0	2.16993	up	--	Biological Process: cell activation (GO:0001775);; Molecular Function: protein binding (GO:0005515);; Biological Process: humoral immune response (GO:0006959);; Biological Process: binding of sperm to zona pellucida (GO:0007339);; Cellular Component: membrane (GO:0016020);; Cellular Component: secretory granule (GO:0030141);; Cellular Component: extracellular matrix (GO:0031012);; Biological Proc…	--	--
Unigene23340	165	37	0	0	2.15687	up	--	Molecular Function: inorganic phosphate transmembrane transporter activity (GO:0005315);; Molecular Function: sugar:hydrogen symporter activity (GO:0005351);; Cellular Component: nucleus (GO:0005634);; Cellular Component: mitochondrion (GO:0005739);; Cellular Component: vacuole (GO:0005773);; Cellular Component: Golgi apparatus (GO:0005794);; Cellular Component: plasma membrane (GO:0005886);; Bio…	Probable inorganic phosphate transporter 1-3 OS=Arabidopsis thaliana GN=PHT1-3 PE=2 SV=1	PREDICTED: probable inorganic phosphate transporter 1-7-like [Fragaria vesca subsp. vesca]
Unigene11009	61	14	0	0	2.12338	up	Posttranslational modification, protein turnover, chaperones	Cellular Component: mitochondrion (GO:0005739);; Biological Process: protein folding (GO:0006457);; Biological Process: response to heat (GO:0009408);; Cellular Component: plastid (GO:0009536);; Biological Process: response to high light intensity (GO:0009644);; Biological Process: response to salt stress (GO:0009651);; Biological Process: response to endoplasmic reticulum stress (GO:0034976);; B…	23.6 kDa heat shock protein, mitochondrial OS=Arabidopsis thaliana GN=HSP23.6 PE=2 SV=1	mitochondrial heat shock protein [Copaifera officinalis]
Unigene17766	139	32	0	0	2.11894	up	--	--	--	hypothetical protein PRUPE_ppa014211mg [Prunus persica]
Unigene21171	38	9	4e-05	0.00561725	2.078	up	--	Molecular Function: structural constituent of ribosome (GO:0003735);; Cellular Component: ribosome (GO:0005840);; Biological Process: translation (GO:0006412);; Biological Process: ion transport (GO:0006811);; Cellular Component: chloroplast (GO:0009507);;	--	ATP synthase subunit alpha [Medicago truncatula]
Unigene10901	253	60	0	0	2.0761	up	Signal transduction mechanisms	Biological Process: response to stress (GO:0006950);;	Universal stress protein A-like protein OS=Arabidopsis thaliana GN=At3g01520 PE=1 SV=2	hypothetical protein PRUPE_ppa012501mg [Prunus persica]
Unigene24531	61	15	0	0	2.02385	up	--	Biological Process: positive regulation of immune system process (GO:0002684);; Molecular Function: protein binding (GO:0005515);; Cellular Component: extracellular region (GO:0005576);; Biological Process: immune response (GO:0006955);; Biological Process: single fertilization (GO:0007338);; Biological Process: metal ion transport (GO:0030001);; Biological Process: positive regulation of cellula…	--	--
Unigene16988	90	23	0	0	1.96829	up	--	Molecular Function: protein disulfide isomerase activity (GO:0003756);; Cellular Component: nucleus (GO:0005634);; Cellular Component: endoplasmic reticulum (GO:0005783);; Cellular Component: endoplasmic reticulum membrane (GO:0005789);; Cellular Component: Golgi apparatus (GO:0005794);; Biological Process: protein folding (GO:0006457);; Biological Process: ER-nucleus signaling pathway (GO:000698…	Endoplasmic oxidoreductin-1 OS=Arabidopsis thaliana GN=AERO1 PE=1 SV=1	PREDICTED: endoplasmic oxidoreductin-1-like [Fragaria vesca subsp. vesca]
Unigene39014	43	11	2.4e-05	0.00358259	1.96683	up	--	--	--	predicted protein [Populus trichocarpa]
Unigene24632	71	19	0	0	1.90182	up	--	Cellular Component: acrosomal vesicle (GO:0001669);; Biological Process: lymphocyte mediated immunity (GO:0002449);; Biological Process: adaptive immune response based on somatic recombination of immune receptors built from immunoglobulin superfamily domains (GO:0002460);; Biological Process: positive regulation of humoral immune response (GO:0002922);; Molecular Function: signal transducer activ…	--	--
Unigene3422	89	24	0	0	1.89077	up	--	Molecular Function: structural constituent of ribosome (GO:0003735);; Molecular Function: ATP binding (GO:0005524);; Cellular Component: mitochondrion (GO:0005739);; Cellular Component: ribosome (GO:0005840);; Biological Process: translation (GO:0006412);; Biological Process: ATP synthesis coupled proton transport (GO:0015986);; Biological Process: ATP hydrolysis coupled proton transport (GO:0015…	--	Ribosomal protein S10 [Medicago truncatula]
Unigene24631	59	17	3e-06	0.00054203	1.79518	up
Unigene17588	88	26	0	0	1.75899	up	--	Biological Process: MAPK cascade (GO:0000165);; Biological Process: respiratory burst involved in defense response (GO:0002679);; Molecular Function: sequence-specific DNA binding transcription factor activity (GO:0003700);; Molecular Function: protein binding (GO:0005515);; Cellular Component: nucleolus (GO:0005730);; Cellular Component: plasma membrane (GO:0005886);; Biological Process: protein…	Ethylene-responsive transcription factor ABR1 OS=Arabidopsis thaliana GN=ABR1 PE=2 SV=1	PREDICTED: uncharacterized protein LOC101312215 isoform 2 [Fragaria vesca subsp. vesca]
Unigene23819	44	13	7.1e-05	0.00914696	1.75899	up
Unigene16750	73	22	0	0	1.73039	up	--	Molecular Function: binding (GO:0005488);; Cellular Component: extracellular region (GO:0005576);; Cellular Component: nucleus (GO:0005634);; Biological Process: transcription, DNA-dependent (GO:0006351);; Molecular Function: transferase activity, transferring phosphorus-containing groups (GO:0016772);; Biological Process: cellular protein metabolic process (GO:0044267);; Cellular Component: intr…	Basic 7S globulin OS=Glycine max GN=BG PE=1 SV=2	xyloglucanase inhibitor 3 [Humulus lupulus]
Unigene8989	162	49	0	0	1.72514	up	--	Cellular Component: nucleus (GO:0005634);; Cellular Component: chloroplast (GO:0009507);; Biological Process: embryo development ending in seed dormancy (GO:0009793);; Biological Process: defense response to fungus (GO:0050832);;	--	hypothetical protein PRUPE_ppa009922mg [Prunus persica]
Unigene39009	52	16	2.4e-05	0.00358259	1.70044	up
Unigene19135	1589	504	0	0	1.65662	up	--	--	--	MpBBI, partial [Maclura pomifera]
Unigene10467	157	50	0	0	1.65076	up	--	Biological Process: polysaccharide catabolic process (GO:0000272);; Molecular Function: chitinase activity (GO:0004568);; Cellular Component: extracellular region (GO:0005576);; Cellular Component: vacuole (GO:0005773);; Biological Process: chitin catabolic process (GO:0006032);; Biological Process: defense response (GO:0006952);; Molecular Function: chitin binding (GO:0008061);; Biological Proce…	Endochitinase 1 OS=Gossypium hirsutum PE=3 SV=1	RecName: Full=Endochitinase 1; Flags: Precursor
Unigene15868	64	21	7e-06	0.00117517	1.60768	up	Inorganic ion transport and metabolism	Molecular Function: tRNA-intron endonuclease activity (GO:0000213);; Cellular Component: tRNA-intron endonuclease complex (GO:0000214);; Molecular Function: thiosulfate sulfurtransferase activity (GO:0004792);; Molecular Function: protein binding (GO:0005515);; Biological Process: tRNA splicing, via endonucleolytic cleavage and ligation (GO:0006388);; Biological Process: iron ion transport (GO:00…	Rhodanese-like domain-containing protein 15, chloroplastic OS=Arabidopsis thaliana GN=STR15 PE=2 SV=1	hypothetical protein PRUPE_ppa012088mg [Prunus persica]
Unigene23277	94	31	0	0	1.60039	up
Unigene22364	66	22	6e-06	0.00103064	1.58496	up	Cell wall/membrane/envelope biogenesis	Molecular Function: glycolipid mannosyltransferase activity (GO:0004376);; Cellular Component: plasma membrane (GO:0005886);; Biological Process: unsaturated fatty acid biosynthetic process (GO:0006636);; Biological Process: glycerophospholipid metabolic process (GO:0006650);; Biological Process: phospholipid biosynthetic process (GO:0008654);; Cellular Component: chloroplast envelope (GO:0009941…	--	predicted protein [Populus trichocarpa]
Unigene12770	90	30	0	0	1.58496	up	--	--	--	predicted protein [Populus trichocarpa]
Unigene17019	208	72	0	0	1.53051	up	General function prediction only	Molecular Function: catalytic activity (GO:0003824);; Molecular Function: binding (GO:0005488);; Cellular Component: plant-type cell wall (GO:0009505);; Molecular Function: kinase activity (GO:0016301);; Biological Process: phosphorylation (GO:0016310);; Biological Process: primary metabolic process (GO:0044238);; Biological Process: cellular biosynthetic process (GO:0044249);; Biological Process…	SNF1-related protein kinase regulatory subunit gamma-1 OS=Arabidopsis thaliana GN=KING1 PE=1 SV=2	hypothetical protein PRUPE_ppa006138mg [Prunus persica]
Unigene23208	119	42	0	0	1.5025	up	General function prediction only	Cellular Component: Golgi apparatus (GO:0005794);; Biological Process: glutamine metabolic process (GO:0006541);; Molecular Function: hydrolase activity (GO:0016787);;	--	hypothetical protein PRUPE_ppa005895mg [Prunus persica]
Unigene15842	147	52	0	0	1.49923	up
Unigene20652	81	29	2e-06	0.000383573	1.48187	up	--	Molecular Function: ubiquitin-protein ligase activity (GO:0004842);; Cellular Component: nucleus (GO:0005634);; Biological Process: phosphate ion transport (GO:0006817);; Molecular Function: zinc ion binding (GO:0008270);; Biological Process: plant-type hypersensitive response (GO:0009626);; Biological Process: systemic acquired resistance (GO:0009627);; Biological Process: salicylic acid biosynt…	Probable E3 ubiquitin-protein ligase BAH1-like 1 OS=Oryza sativa subsp. indica GN=OsI_27296 PE=2 SV=1	PREDICTED: E3 ubiquitin-protein ligase BAH1 [Vitis vinifera]
Unigene12675	206	75	0	0	1.45768	up	--	Molecular Function: endopeptidase inhibitor activity (GO:0004866);; Biological Process: metabolic process (GO:0008152);; Biological Process: cellular process (GO:0009987);;	Miraculin OS=Richadella dulcifica PE=1 SV=3	hypothetical protein PRUPE_ppa011448mg [Prunus persica]
Unigene8357	1008	369	0	0	1.4498	up	--	Biological Process: response to hypoxia (GO:0001666);; Molecular Function: oxygen transporter activity (GO:0005344);; Molecular Function: iron ion binding (GO:0005506);; Cellular Component: cell wall (GO:0005618);; Cellular Component: cytoplasm (GO:0005737);; Cellular Component: cytosol (GO:0005829);; Cellular Component: plasma membrane (GO:0005886);; Biological Process: fatty acid metabolic proc…	Non-symbiotic hemoglobin OS=Trema tomentosa GN=GLB1 PE=1 SV=1	Chain A, Crystal Structure Of Non-Symbiotic Plant Hemoglobin From Trema Tomentosa
Unigene15729	75	28	8e-06	0.00132429	1.42146	up	--	Molecular Function: binding (GO:0005488);; Cellular Component: extracellular region (GO:0005576);; Biological Process: cellular protein modification process (GO:0006464);; Biological Process: response to stress (GO:0006950);; Cellular Component: membrane (GO:0016020);; Molecular Function: kinase activity (GO:0016301);; Biological Process: multi-organism process (GO:0051704);; Cellular Component: …	Epidermis-specific secreted glycoprotein EP1 OS=Daucus carota GN=EP1 PE=1 SV=1	PREDICTED: epidermis-specific secreted glycoprotein EP1-like [Fragaria vesca subsp. vesca]
Unigene19848	119	45	0	0	1.40296	up	--	Molecular Function: magnesium ion binding (GO:0000287);; Molecular Function: pyruvate decarboxylase activity (GO:0004737);; Biological Process: defense response (GO:0006952);; Biological Process: metabolic process (GO:0008152);; Cellular Component: plastid (GO:0009536);; Molecular Function: thiamine pyrophosphate binding (GO:0030976);;	Pyruvate decarboxylase isozyme 1 OS=Pisum sativum GN=PDC1 PE=1 SV=1	pyruvate decarboxylase [Citrus sinensis]
Unigene7487	295	112	0	0	1.39722	up	--	Biological Process: response to hypoxia (GO:0001666);; Molecular Function: protein binding (GO:0005515);; Cellular Component: nucleus (GO:0005634);; Cellular Component: cytosol (GO:0005829);; Cellular Component: plasma membrane (GO:0005886);; Cellular Component: plasmodesma (GO:0009506);; Biological Process: systemic acquired resistance, salicylic acid mediated signaling pathway (GO:0009862);; Bi…	Stem-specific protein TSJT1 OS=Nicotiana tabacum GN=TSJT1 PE=2 SV=1	unknown [Lotus japonicus]
Unigene24094	4572	1738	0	0	1.3954	up	General function prediction only	Biological Process: defense response to insect (GO:0002213);; Molecular Function: chitinase activity (GO:0004568);; Molecular Function: binding (GO:0005488);; Cellular Component: extracellular region (GO:0005576);; Biological Process: carbohydrate metabolic process (GO:0005975);; Biological Process: chitin catabolic process (GO:0006032);; Molecular Function: chitin binding (GO:0008061);; Biologic…	Mulatexin OS=Morus alba PE=1 SV=2	chitinase [Ficus carica]
Unigene40011	101	39	0	0	1.37281	up
Unigene3112	287	114	0	0	1.33202	up	--	Biological Process: defense response to insect (GO:0002213);; Molecular Function: serine-type endopeptidase inhibitor activity (GO:0004867);; Cellular Component: extracellular region (GO:0005576);; Biological Process: response to wounding (GO:0009611);; Biological Process: defense response to fungus (GO:0050832);;	Inhibitor of trypsin and hageman factor OS=Cucurbita maxima PE=1 SV=1	hypothetical protein ARALYDRAFT_331046 [Arabidopsis lyrata subsp. lyrata]
Unigene9085	258	104	0	0	1.31079	up	--	Cellular Component: cell wall (GO:0005618);; Biological Process: response to abiotic stimulus (GO:0009628);; Biological Process: post-embryonic development (GO:0009791);; Cellular Component: cytoplasmic membrane-bounded vesicle (GO:0016023);; Biological Process: cellular component organization (GO:0016043);; Molecular Function: hydrolase activity (GO:0016787);; Biological Process: response to che…	Repetitive proline-rich cell wall protein 1 OS=Medicago truncatula GN=PRP1 PE=2 SV=1	putative proline-rich cell wall protein [Vitis vinifera]
Unigene24721	180	73	0	0	1.30203	up
Unigene19191	69	28	6.6e-05	0.00857739	1.30117	up
Unigene15706	157	65	0	0	1.27225	up	Carbohydrate transport and metabolism	Cellular Component: extracellular region (GO:0005576);; Cellular Component: cell wall (GO:0005618);; Cellular Component: Golgi apparatus (GO:0005794);; Biological Process: cellular glucan metabolic process (GO:0006073);; Molecular Function: cellulase activity (GO:0008810);; Biological Process: response to heat (GO:0009408);; Biological Process: response to cold (GO:0009409);; Biological Process: …	Probable xyloglucan endotransglucosylase/hydrolase protein 31 OS=Arabidopsis thaliana GN=XTH31 PE=2 SV=2	hypothetical protein PRUPE_ppa007943mg [Prunus persica]
Unigene23600	105	44	2e-06	0.000383573	1.25481	up	Secondary metabolites biosynthesis, transport and catabolism	Molecular Function: monooxygenase activity (GO:0004497);; Biological Process: terpenoid metabolic process (GO:0006721);; Biological Process: response to UV (GO:0009411);; Biological Process: response to auxin stimulus (GO:0009733);; Cellular Component: membrane (GO:0016020);; Molecular Function: oxidoreductase activity, acting on paired donors, with incorporation or reduction of molecular oxygen …	Cytochrome P450 81D1 OS=Arabidopsis thaliana GN=CYP81D1 PE=2 SV=1	PREDICTED: isoflavone 2&apos;-hydroxylase-like [Fragaria vesca subsp. vesca]
Unigene8803	393	166	0	0	1.24335	up	--	--	Allergen Fra a 1 (Fragments) OS=Fragaria ananassa PE=1 SV=2	major allergen Mal d 1 [Malus x domestica]
Unigene17219	103	44	3e-06	0.00054203	1.22707	up	Energy production and conversion	Molecular Function: DNA binding (GO:0003677);; Molecular Function: phosphoenolpyruvate carboxykinase (ATP) activity (GO:0004612);; Molecular Function: ATP binding (GO:0005524);; Cellular Component: nucleolus (GO:0005730);; Cellular Component: cytosol (GO:0005829);; Biological Process: gluconeogenesis (GO:0006094);; Biological Process: defense response to fungus, incompatible interaction (GO:00098…	Phosphoenolpyruvate carboxykinase [ATP] OS=Arabidopsis thaliana GN=PCKA PE=1 SV=1	phosphoenolpyruvate carboxykinase [Chloris gayana]
Unigene38970	418	184	0	0	1.1838	up	--	Molecular Function: protein binding (GO:0005515);; Biological Process: immune response (GO:0006955);; Biological Process: blood coagulation (GO:0007596);; Biological Process: cellular component assembly (GO:0022607);; Biological Process: positive regulation of biological process (GO:0048518);; Biological Process: negative regulation of cellular process (GO:0048523);; Biological Process: regulatio…	--	PREDICTED: uncharacterized protein LOC100256189 [Vitis vinifera]
Unigene15546	84	37	4.5e-05	0.00608856	1.18286	up	--	Molecular Function: binding (GO:0005488);; Cellular Component: cytoplasm (GO:0005737);; Biological Process: RNA processing (GO:0006396);; Cellular Component: nuclear lumen (GO:0031981);; Biological Process: cellular macromolecule biosynthetic process (GO:0034645);;	F-box/kelch-repeat protein At1g15670 OS=Arabidopsis thaliana GN=At1g15670 PE=2 SV=1	PREDICTED: F-box/kelch-repeat protein At1g80440 [Vitis vinifera]
Unigene21636	426	188	0	0	1.18012	up	--	Molecular Function: binding (GO:0005488);; Cellular Component: extracellular region (GO:0005576);; Cellular Component: cell wall (GO:0005618);; Biological Process: response to stress (GO:0006950);; Biological Process: metabolic process (GO:0008152);; Molecular Function: kinase activity (GO:0016301);; Cellular Component: intracellular membrane-bounded organelle (GO:0043231);;	Epidermis-specific secreted glycoprotein EP1 OS=Daucus carota GN=EP1 PE=1 SV=1	PREDICTED: epidermis-specific secreted glycoprotein EP1-like [Fragaria vesca subsp. vesca]
Unigene2352	160	72	0	0	1.152	up	Posttranslational modification, protein turnover, chaperones	Biological Process: negative regulation of transcription from RNA polymerase II promoter (GO:0000122);; Cellular Component: nucleus (GO:0005634);; Cellular Component: cytosol (GO:0005829);; Biological Process: protein folding (GO:0006457);; Biological Process: response to unfolded protein (GO:0006986);; Biological Process: response to light stimulus (GO:0009416);; Cellular Component: chloroplast …	Chaperone protein dnaJ 8, chloroplastic OS=Arabidopsis thaliana GN=ATJ8 PE=2 SV=1	unknown [Lotus japonicus]
Unigene23894	240	109	0	0	1.13871	up	--	Molecular Function: iron ion binding (GO:0005506);; Cellular Component: mitochondrion (GO:0005739);; Cellular Component: vacuole (GO:0005773);; Cellular Component: cytosol (GO:0005829);; Cellular Component: plasma membrane (GO:0005886);; Biological Process: nitric oxide biosynthetic process (GO:0006809);; Molecular Function: electron carrier activity (GO:0009055);; Biological Process: response to…	Nitrate reductase [NADH] 2 OS=Phaseolus vulgaris GN=NIA2 PE=3 SV=1	PREDICTED: nitrate reductase [NADH]-like [Fragaria vesca subsp. vesca]
Unigene9403	118	54	3e-06	0.00054203	1.12776	up	--	Cellular Component: extracellular region (GO:0005576);; Biological Process: anatomical structure morphogenesis (GO:0009653);; Biological Process: plant-type cell wall modification (GO:0009827);; Cellular Component: cytoplasmic membrane-bounded vesicle (GO:0016023);; Biological Process: cell growth (GO:0016049);; Biological Process: sexual reproduction (GO:0019953);;	Expansin-B11 OS=Oryza sativa subsp. japonica GN=EXPB11 PE=2 SV=1	hypothetical protein PRUPE_ppa009786mg [Prunus persica]
Unigene13433	468	217	0	0	1.10881	up	--	Molecular Function: peptidase inhibitor activity (GO:0030414);;	Endogenous alpha-amylase/subtilisin inhibitor OS=Triticum aestivum PE=1 SV=1	hypothetical protein PRUPE_ppa011448mg [Prunus persica]
Unigene8246	99	46	2.8e-05	0.00409713	1.10579	up	--	Biological Process: nodulation (GO:0009877);; Cellular Component: integral to membrane (GO:0016021);;	Early nodulin-93 OS=Glycine max PE=2 SV=1	predicted protein [Populus trichocarpa]
Unigene23899	90	42	7e-05	0.00905751	1.09954	up	General function prediction only	Molecular Function: iron ion binding (GO:0005506);; Cellular Component: mitochondrion (GO:0005739);; Cellular Component: vacuole (GO:0005773);; Cellular Component: cytosol (GO:0005829);; Cellular Component: plasma membrane (GO:0005886);; Biological Process: transcription, DNA-dependent (GO:0006351);; Biological Process: nitric oxide biosynthetic process (GO:0006809);; Molecular Function: electron…	Nitrate reductase [NADH] OS=Petunia hybrida GN=NIA PE=2 SV=1	hypothetical protein PRUPE_ppa001220mg [Prunus persica]
Unigene7762	359	168	0	0	1.09552	up	Inorganic ion transport and metabolism	Biological Process: age-dependent response to reactive oxygen species (GO:0001315);; Molecular Function: superoxide dismutase activity (GO:0004784);; Molecular Function: copper ion binding (GO:0005507);; Cellular Component: mitochondrial matrix (GO:0005759);; Biological Process: regulation of transcription from RNA polymerase II promoter (GO:0006357);; Biological Process: regulation of blood pres…	Superoxide dismutase [Mn], mitochondrial OS=Nicotiana plumbaginifolia GN=SODA PE=1 SV=1	RecName: Full=Superoxide dismutase [Mn], mitochondrial; Flags: Precursor
Unigene8903	96	45	4.4e-05	0.00600813	1.09311	up
Unigene22459	347	163	0	0	1.09006	up	--	Biological Process: very long-chain fatty acid metabolic process (GO:0000038);; Cellular Component: nucleus (GO:0005634);; Cellular Component: mitochondrion (GO:0005739);; Cellular Component: endoplasmic reticulum (GO:0005783);; Cellular Component: cytosol (GO:0005829);; Biological Process: NADH regeneration (GO:0006735);; Biological Process: lipid biosynthetic process (GO:0008610);; Molecular Fu…	Formate dehydrogenase, mitochondrial OS=Solanum tuberosum GN=FDH1 PE=1 SV=2	PREDICTED: formate dehydrogenase, mitochondrial-like [Cucumis sativus]
Unigene11048	99	47	4.3e-05	0.00596784	1.07477	up	--	Molecular Function: hydrolase activity, hydrolyzing O-glycosyl compounds (GO:0004553);; Molecular Function: protein serine/threonine kinase activity (GO:0004674);; Molecular Function: calmodulin-dependent protein kinase activity (GO:0004683);; Molecular Function: protein binding (GO:0005515);; Molecular Function: ATP binding (GO:0005524);; Cellular Component: cytosol (GO:0005829);; Cellular Compo…	CBL-interacting serine/threonine-protein kinase 25 OS=Arabidopsis thaliana GN=CIPK25 PE=2 SV=1	PREDICTED: CBL-interacting serine/threonine-protein kinase 5-like [Cucumis sativus]
Unigene8645	185	88	0	0	1.07195	up	--	--	--	glycine-proline rich protein [Pinus halepensis]
Unigene11047	126	61	6e-06	0.00103064	1.04654	up	--	Biological Process: cytokinesis by cell plate formation (GO:0000911);; Molecular Function: protein serine/threonine kinase activity (GO:0004674);; Molecular Function: calmodulin-dependent protein kinase activity (GO:0004683);; Molecular Function: protein binding (GO:0005515);; Molecular Function: ATP binding (GO:0005524);; Cellular Component: nucleus (GO:0005634);; Cellular Component: mitochondri…	CBL-interacting serine/threonine-protein kinase 5 OS=Arabidopsis thaliana GN=CIPK5 PE=2 SV=1	hypothetical protein PRUPE_ppa005575mg [Prunus persica]
Unigene10726	124	61	1.1e-05	0.00179088	1.02346	up	--	--	--	conserved hypothetical protein [Ricinus communis]
Unigene23136	466	230	0	0	1.0187	up	Inorganic ion transport and metabolism	Cellular Component: mitochondrion (GO:0005739);; Cellular Component: cytosol (GO:0005829);; Cellular Component: chloroplast stroma (GO:0009570);; Biological Process: response to nitrate (GO:0010167);; Biological Process: nitrate transport (GO:0015706);; Cellular Component: membrane (GO:0016020);; Molecular Function: oxidoreductase activity, acting on a sulfur group of donors (GO:0016667);; Biolog…	Ferredoxin--nitrite reductase, chloroplastic OS=Betula pendula GN=NIR1 PE=2 SV=1	predicted protein [Populus trichocarpa]
Unigene11292	271	134	0	0	1.01606	up	--	Molecular Function: cysteine-type endopeptidase inhibitor activity (GO:0004869);; Cellular Component: extracellular region (GO:0005576);; Biological Process: proteolysis (GO:0006508);; Biological Process: defense response (GO:0006952);; Molecular Function: peptidase activity (GO:0008233);; Cellular Component: plastid (GO:0009536);; Biological Process: response to abiotic stimulus (GO:0009628);; B…	Cysteine proteinase inhibitor OS=Vigna unguiculata PE=1 SV=1	Cysteine proteinase inhibitor, putative [Ricinus communis]
Unigene4837	145	72	3e-06	0.00054203	1.00998	up
Unigene23816	126	63	1.4e-05	0.0022363	1	up	--	--	--	hypothetical protein PRUPE_ppa024811mg [Prunus persica]
Unigene16836	-96	192	0	0	-1	down	--		--	PREDICTED: uncharacterized protein LOC100250890 [Vitis vinifera]
Unigene21351	-100	201	0	0	-1.0072	down	--	Biological Process: tryptophan biosynthetic process (GO:0000162);; Molecular Function: sequence-specific DNA binding transcription factor activity (GO:0003700);; Molecular Function: anthranilate phosphoribosyltransferase activity (GO:0004048);; Molecular Function: signal transducer activity (GO:0004871);; Molecular Function: protein binding (GO:0005515);; Cellular Component: nucleus (GO:0005634);…	Scarecrow-like protein 13 OS=Arabidopsis thaliana GN=SCL13 PE=2 SV=2	PREDICTED: scarecrow-like protein 13-like [Glycine max]
Unigene36172	73	149	0	0	-1.02934	down
Unigene21352	-98	202	0	0	-1.0435	down	--	Biological Process: tryptophan biosynthetic process (GO:0000162);; Biological Process: respiratory burst involved in defense response (GO:0002679);; Molecular Function: sequence-specific DNA binding transcription factor activity (GO:0003700);; Molecular Function: anthranilate phosphoribosyltransferase activity (GO:0004048);; Molecular Function: signal transducer activity (GO:0004871);; Molecular …	Scarecrow-like protein 13 OS=Arabidopsis thaliana GN=SCL13 PE=2 SV=2	hypothetical protein PRUPE_ppa003910mg [Prunus persica]
Unigene13343	-53	111	2e-06	0.000383573	-1.0665	down	--	Cellular Component: plasma membrane (GO:0005886);; Biological Process: response to stress (GO:0006950);; Cellular Component: anchored to membrane (GO:0031225);; Biological Process: response to chemical stimulus (GO:0042221);; Cellular Component: intracellular membrane-bounded organelle (GO:0043231);; Biological Process: primary metabolic process (GO:0044238);; Cellular Component: cytoplasmic part…	Non-specific lipid-transfer protein-like protein At2g13820 OS=Arabidopsis thaliana GN=At2g13820 PE=1 SV=1	PREDICTED: non-specific lipid-transfer protein-like protein At2g13820-like [Fragaria vesca subsp. vesca]
Unigene19060	-91	192	0	0	-1.07717	down	Secondary metabolites biosynthesis, transport and catabolism	Molecular Function: iron ion binding (GO:0005506);; Cellular Component: extracellular region (GO:0005576);; Cellular Component: endoplasmic reticulum membrane (GO:0005789);; Molecular Function: electron carrier activity (GO:0009055);; Biological Process: response to water deprivation (GO:0009414);; Cellular Component: chloroplast (GO:0009507);; Biological Process: response to red or far red light…	Abscisic acid 8&apos;-hydroxylase 1 OS=Arabidopsis thaliana GN=CYP707A1 PE=2 SV=1	hypothetical protein PRUPE_ppa005059mg [Prunus persica]
Unigene14406	36	76	7.3e-05	0.00932355	-1.078	down	--	--	--	PREDICTED: uncharacterized protein LOC101313135 [Fragaria vesca subsp. vesca]
Unigene14594	-60	127	0	0	-1.08179	down	Cell wall/membrane/envelope biogenesis	Biological Process: microtubule cytoskeleton organization (GO:0000226);; Biological Process: double-strand break repair via homologous recombination (GO:0000724);; Biological Process: cytokinesis by cell plate formation (GO:0000911);; Cellular Component: endosome (GO:0005768);; Cellular Component: endoplasmic reticulum (GO:0005783);; Cellular Component: trans-Golgi network (GO:0005802);; Cellular…	Cellulose synthase-like protein D3 OS=Arabidopsis thaliana GN=CSLD3 PE=1 SV=1	hypothetical protein PRUPE_ppa000473mg [Prunus persica]
Unigene18576	34	74	5.5e-05	0.00724313	-1.12199	down	--	--	--	hypothetical protein VITISV_029873 [Vitis vinifera]
Unigene12273	116	258	0	0	-1.15325	down	--	Biological Process: MAPK cascade (GO:0000165);; Biological Process: response to molecule of bacterial origin (GO:0002237);; Biological Process: respiratory burst involved in defense response (GO:0002679);; Molecular Function: sequence-specific DNA binding transcription factor activity (GO:0003700);; Molecular Function: protein binding (GO:0005515);; Cellular Component: nucleus (GO:0005634);; Biol…	Probable WRKY transcription factor 40 OS=Arabidopsis thaliana GN=WRKY40 PE=1 SV=1	predicted protein [Populus trichocarpa]
Unigene4264	129	287	0	0	-1.15368	down
Unigene23758	47	109	0	0	-1.2136	down	--	Molecular Function: calmodulin binding (GO:0005516);;	--	hypothetical protein PRUPE_ppa003269mg [Prunus persica]
Unigene20546	-34	80	7e-06	0.00117517	-1.23447	down	Transcription	Molecular Function: protein kinase activity (GO:0004672);; Cellular Component: cytoplasm (GO:0005737);; Cellular Component: plasma membrane (GO:0005886);; Biological Process: RNA processing (GO:0006396);; Biological Process: protein phosphorylation (GO:0006468);; Biological Process: response to cold (GO:0009409);; Biological Process: response to water deprivation (GO:0009414);; Biological Process…	--	PREDICTED: uncharacterized protein LOC101311428 [Fragaria vesca subsp. vesca]
Unigene22463	-55	131	0	0	-1.25206	down	--	Biological Process: maltose metabolic process (GO:0000023);; Biological Process: sulfur amino acid metabolic process (GO:0000096);; Molecular Function: iron ion binding (GO:0005506);; Molecular Function: protein binding (GO:0005515);; Cellular Component: plasma membrane (GO:0005886);; Biological Process: glycine catabolic process (GO:0006546);; Biological Process: unsaturated fatty acid biosynthe…	Linoleate 13S-lipoxygenase 3-1, chloroplastic OS=Solanum tuberosum GN=LOX3.1 PE=1 SV=1	lipoxygenase [Nicotiana attenuata]
Unigene11405	26	63	4.3e-05	0.00596784	-1.27684	down	--	Biological Process: defense response (GO:0006952);; Biological Process: response to chemical stimulus (GO:0042221);; Cellular Component: intracellular membrane-bounded organelle (GO:0043231);; Cellular Component: cytoplasmic part (GO:0044444);;	MLP-like protein 28 OS=Arabidopsis thaliana GN=MLP28 PE=1 SV=1	hypothetical protein PRUPE_ppa021708m1g, partial [Prunus persica]
Unigene6416	23	67	2e-06	0.000383573	-1.54253	down	Carbohydrate transport and metabolism	Molecular Function: protein binding (GO:0005515);; Biological Process: iron ion transport (GO:0006826);; Cellular Component: plastid (GO:0009536);; Biological Process: cellular response to iron ion starvation (GO:0010106);; Biological Process: response to nitrate (GO:0010167);; Biological Process: myo-inositol hexakisphosphate biosynthetic process (GO:0010264);; Molecular Function: arsenite trans…	Aquaporin NIP2-3 OS=Zea mays GN=NIP2-3 PE=2 SV=1	Nod26-like protein [Cucurbita pepo]
Unigene14877	17	56	2e-06	0.000383573	-1.71989	down	Secondary metabolites biosynthesis, transport and catabolism	Molecular Function: monooxygenase activity (GO:0004497);; Molecular Function: iron ion binding (GO:0005506);; Molecular Function: electron carrier activity (GO:0009055);; Biological Process: response to UV (GO:0009411);; Cellular Component: chloroplast (GO:0009507);; Biological Process: response to organic substance (GO:0010033);; Biological Process: response to zinc ion (GO:0010043);; Cellular C…	Cytochrome P450 82C4 OS=Arabidopsis thaliana GN=CYP82C4 PE=2 SV=1	hypothetical protein PRUPE_ppa017703mg, partial [Prunus persica]
Unigene12353	10	37	4.9e-05	0.00651085	-1.88753	down	General function prediction only	Cellular Component: cytoplasm (GO:0005737);; Biological Process: toxin catabolic process (GO:0009407);; Biological Process: response to wounding (GO:0009611);; Biological Process: coumarin biosynthetic process (GO:0009805);; Biological Process: hydrogen peroxide-mediated programmed cell death (GO:0010421);; Biological Process: response to cyclopentenone (GO:0010583);; Molecular Function: oxidored…	Feruloyl CoA ortho-hydroxylase 2 OS=Arabidopsis thaliana GN=F6&apos;H2 PE=1 SV=1	predicted protein [Populus trichocarpa]
Unigene13779	0	16	4.7e-05	0.00627323	-13.9658	down	--	Molecular Function: calcium ion binding (GO:0005509);; Molecular Function: protein binding (GO:0005515);; Molecular Function: phospholipid binding (GO:0005543);; Molecular Function: calcium-dependent phospholipid binding (GO:0005544);; Cellular Component: extracellular space (GO:0005615);; Cellular Component: nucleus (GO:0005634);; Cellular Component: plasma membrane (GO:0005886);; Biological Pro…	--	hypothetical protein PHYSODRAFT_359660 [Phytophthora sojae]
Unigene22366	0	45	0	0	-15.4576	down	--	Cellular Component: mitochondrion (GO:0005739);; Cellular Component: plasma membrane (GO:0005886);; Cellular Component: photosystem I (GO:0009522);; Cellular Component: photosystem II (GO:0009523);; Cellular Component: chloroplast thylakoid membrane (GO:0009535);; Biological Process: response to blue light (GO:0009637);; Biological Process: photosynthesis, light harvesting (GO:0009765);; Cellular…	Chlorophyll a-b binding protein 21, chloroplastic OS=Nicotiana tabacum GN=CAB21 PE=2 SV=1	predicted protein [Physcomitrella patens subsp. patens]
